# Supplementary material for: Interpreting Non-coding Genetic Variation in Multiple Sclerosis Genome-Wide Associated Regions
Source: Front Genet. 2018 Dec 17;9:647. doi: 10.3389/fgene.2018.00647 (PMC6304422; doi:10.3389/fgene.2018.00647)
Supplement: Supplementary file 2 [file Data_Sheet_2.xlsx]

## Sheet: Novel circRNAs in Jurkat-SY5Y
Supplementary Table 3: Novel circRNAs identifyed by RNAseq in SH-SY5Y and Jurkat cell lines
JURKAT						SH-SY5Y
position (hg19)	counts					position (hg19)	counts
chr1:1583739-1646968	6					chr1:16891302-16893846	8
chr1:8716032-8716500	25					chr1:52975268-52992045	7
chr1:14099573-14109326	22					chr1:67423742-67428843	7
chr1:16891302-16893846	26					chr1:82302570-82302742	5
chr1:20216878-20234369	5					chr1:201821232-201828122	6
chr1:21071237-21107033	24					chr1:211092982-211094309	6
chr1:25553933-25554726	5					chr1:214169812-214185058	16
chr1:28802619-28807116	5					chr1:225140372-225211567	10
chr1:32373262-32377427	5					chr1:239647475-239709049	5
chr1:33097428-33100393	5					chr1:247319708-247323115	122
chr1:33276192-33276658	12					chr10:117221451-117228839	7
chr1:35643590-35653691	11					chr11:8158925-8161740	6
chr1:40980187-40982858	7					chr12:6619445-6619698	8
chr1:47725961-47728785	5					chr12:130884224-130907106	8
chr1:47737748-47765824	5					chr13:76195899-76301234	6
chr1:52299689-52321060	6					chr13:96409898-96416207	7
chr1:58797934-59004982	5					chr14:39648295-39648666	5
chr1:58999621-59004978	7					chr14:45587231-45599993	11
chr1:62910409-62913182	17					chr14:71880665-71996087	9
chr1:65095038-65107652	7					chr14:93934017-93963632	7
chr1:67405711-67425426	5					chr16:29917109-29917448	10
chr1:67405711-67428843	5					chr16:69404386-69406258	8
chr1:67423742-67428843	59					chr18:12999420-13030607	9
chr1:67885692-67890906	7					chr19:12628559-12639510	5
chr1:76260898-76288266	5					chr19:23541232-23545527	21
chr1:78097535-78107340	20					chr2:1926064-1927035	6
chr1:85121515-85136991	5					chr2:39440541-39456729	7
chr1:91382197-91406866	5					chr2:47388862-47388921	9
chr1:91403042-91447927	11					chr2:92276460-92287040	6
chr1:93648917-93676483	5					chr2:136505837-136530117	6
chr1:93676359-93692006	7					chr21:38480692-38520947	5
chr1:93677658-93683426	5					chr21:40578034-40584633	8
chr1:93683295-93692006	5					chr3:123649949-123667979	5
chr1:93687166-93730458	31					chr4:48371866-48385801	8
chr1:94924163-94948795	5					chr4:88084710-88116842	5
chr1:100588766-100591498	5					chr4:140810511-140812121	6
chr1:108291590-108315465	5					chr5:34179118-34182972	18
chr1:109192833-109200201	5					chr6:73005640-73043538	49
chr1:111690264-111726902	7					chr6:76368978-76388643	5
chr1:113119608-113159517	7					chr6:158703295-158735300	19
chr1:116193898-116206889	6					chr6:158733083-158735300	25
chr1:117944808-118045592	6					chr7:8257935-8275570	6
chr1:121484357-121485375	8					chr7:22347958-22357656	16
chr1:144148790-144621656	29					chr7:23381683-23391205	8
chr1:150198940-150201570	7					chr7:24659671-24708279	9
chr1:150416727-150418877	6					chr7:24663282-24708279	6
chr1:153784207-153785928	5					chr7:35919433-35925489	5
chr1:154207067-154207767	22					chr7:91924203-91957214	7
chr1:169947226-170001116	11					chr7:126542596-126544737	6
chr1:179955304-179966310	5					chr7:126882749-126883569	17
chr1:179955304-179975702	7					chr8:618598-624047	5
chr1:179959642-179983640	7					chr8:42211943-42229180	5
chr1:200550329-200561368	7					chr8:61707545-61714152	7
chr1:203786054-203800899	6					chr8:71126138-71128999	6
chr1:212220493-212254092	5					chr8:72156838-72246409	5
chr1:226453234-226455791	5					chr8:72181975-72246409	16
chr1:229422233-229439747	5					chr8:109462052-109468159	5
chr1:232649603-232651354	5					chr8:120800578-120810086	13
chr1:232649603-232669329	6					chr9:38426647-38471930	6
chr1:233313548-233388534	8					chr9:119107780-119109125	6
chr1:235628953-235634274	7					chrX:110385324-110416309	5
chr1:236966731-236979843	5
chr1:243433407-243471479	6
chr1:243480057-243589860	6
chr1:243708812-243859018	9
chr1:245006437-245012158	14
chr1:246350045-246370761	6
chr1:247319708-247323115	106
chr10:225934-295028	24
chr10:11523769-11569566	5
chr10:27311487-27337908	5
chr10:30602820-30625956	7
chr10:32740520-32762951	8
chr10:32740520-32770710	6
chr10:32832228-32912745	5
chr10:43312047-43312942	5
chr10:43650345-43671480	12
chr10:69726440-69773943	5
chr10:70190193-70229920	8
chr10:70404455-70406762	5
chr10:70411603-70442730	6
chr10:70482212-70509442	6
chr10:70482212-70515293	7
chr10:70482212-70532856	13
chr10:70530963-70532856	20
chr10:88212977-88220253	5
chr10:89685270-89712016	7
chr10:93711160-93726514	5
chr10:94653106-94715471	5
chr10:98303833-98336586	5
chr10:98781007-98803270	5
chr10:98790514-98794299	9
chr10:102683735-102685776	6
chr10:117221451-117228839	7
chr11:8435042-8486369	40
chr11:8474369-8486369	11
chr11:14852244-14882912	5
chr11:17316871-17323417	8
chr11:17352449-17356027	5
chr11:17981017-18031686	6
chr11:18010144-18031686	5
chr11:34978910-35013926	6
chr11:47752926-47772842	6
chr11:63743774-63743925	5
chr11:63961661-63965446	6
chr11:93429486-93433352	40
chr11:93523740-93535138	8
chr11:107260800-107263621	6
chr11:108005869-108019585	8
chr11:108168014-108175579	5
chr11:117115161-117117664	7
chr11:118352430-118353210	5
chr11:118368651-118378324	5
chr12:514677-547720	6
chr12:527660-541120	23
chr12:6696550-6697588	5
chr12:14576843-14578407	60
chr12:14576843-14591201	6
chr12:14587271-14591201	15
chr12:14587274-14591201	6
chr12:26703180-26755639	19
chr12:26748398-26755639	5
chr12:29491464-29494749	6
chr12:29492784-29494151	5
chr12:29492784-29494749	12
chr12:50821545-50829407	8
chr12:51375422-51404549	6
chr12:64803742-64842077	6
chr12:69222551-69233581	9
chr12:69853297-69856305	5
chr12:70149164-70150443	10
chr12:72036216-72038098	7
chr12:72163580-72167802	7
chr12:93192668-93196510	9
chr12:93221688-93246801	7
chr12:95602619-95605043	62
chr12:95914773-95928102	6
chr12:98931253-98941449	8
chr12:98938008-98940225	5
chr12:104373609-104374740	5
chr12:117476788-117484643	6
chr12:122995656-122999774	5
chr12:123068825-123078932	5
chr12:123078823-123109235	5
chr12:123078823-123151022	9
chr12:123273305-123290842	6
chr12:123645328-123687922	11
chr12:123793857-123800207	6
chr12:130184355-130185243	13
chr12:132249001-132262875	6
chr12:133318005-133331719	5
chr12:133778730-133781387	5
chr13:25466781-25487229	5
chr13:25881944-25895231	7
chr13:33016525-33018263	5
chr13:33109906-33111164	43
chr13:33222891-33284243	11
chr13:42860122-42882745	37
chr13:43491677-43544806	8
chr13:46577274-46594692	6
chr13:46594584-46619651	5
chr13:48881416-48955579	5
chr13:50964334-51007686	6
chr13:51501543-51544397	5
chr13:53001124-53009017	5
chr13:61013822-61084889	7
chr13:61083897-61141784	5
chr13:77817194-77862511	5
chr13:77831806-77870809	5
chr13:96409898-96416207	9
chr13:99171497-99171727	6
chr13:107209396-107212005	20
chr14:19390866-19650126	10
chr14:19925240-20168808	9
chr14:31596991-31598654	5
chr14:31596991-31638674	7
chr14:32559708-32563608	5
chr14:35269430-35272194	35
chr14:35476489-35488280	5
chr14:36190894-36231959	5
chr14:39648295-39648666	54
chr14:45587231-45599993	10
chr14:45644274-45646179	6
chr14:50266193-50298079	9
chr14:50292585-50298079	5
chr14:50616726-50619891	5
chr14:60581418-60592541	6
chr14:60749402-60766057	6
chr14:64465632-64470048	5
chr14:64465632-64483349	15
chr14:64465632-64488746	7
chr14:64465632-64489581	36
chr14:64988205-64990120	7
chr14:66028055-66096324	7
chr14:66082696-66096324	7
chr14:75269259-75287840	5
chr14:76662221-76718451	5
chr14:81209419-81259454	5
chr14:81209419-81297638	5
chr14:81209419-81304622	6
chr14:81405729-81408724	5
chr14:92469763-92474196	7
chr14:92469763-92477416	5
chr14:95590533-95608085	5
chr14:97312432-97327072	8
chr14:99723808-99724173	7
chr15:22835916-22849121	7
chr15:22835916-22872499	5
chr15:25599500-25605674	7
chr15:32786219-32825569	5
chr15:32814649-32825569	9
chr15:32819014-32825569	22
chr15:41745099-41750074	5
chr15:43748090-43762264	5
chr15:44843074-44846865	7
chr15:50751197-50751359	6
chr15:50878589-50884823	10
chr15:52254586-52258701	6
chr15:55497697-55527154	7
chr15:58913670-58974513	6
chr15:66007816-66053776	6
chr15:76146727-76171529	5
chr15:76152219-76165909	43
chr15:76566753-76589689	6
chr15:77576225-77578846	7
chr15:78836532-78839040	5
chr15:79748440-79761487	5
chr15:85081763-85089508	6
chr15:85081763-85098301	9
chr15:91519906-91525211	5
chr16:14700341-14711507	7
chr16:15931765-15978062	5
chr16:16235030-16236799	9
chr16:23640525-23641790	6
chr16:30287334-30305508	5
chr16:47143394-47168321	15
chr16:48587450-48596355	7
chr16:57187723-57207781	6
chr16:57201005-57207781	8
chr16:69170599-69188360	6
chr16:69404386-69406258	5
chr16:70263641-70280513	11
chr16:75425278-75448593	6
chr16:75445723-75448593	14
chr16:84778239-84779279	5
chr17:2297337-2298748	12
chr17:3608392-3608939	5
chr17:5211989-5235447	7
chr17:5211989-5253924	7
chr17:5336989-5341503	5
chr17:6493099-6538491	6
chr17:15619314-15620627	6
chr17:15974723-15976883	11
chr17:16040625-16049862	6
chr17:27613010-27614734	17
chr17:29070319-29096983	7
chr17:29185179-29196664	9
chr17:38449708-38450755	7
chr17:41242961-41246877	10
chr17:49346198-49365564	5
chr17:54431197-54543932	5
chr17:56081012-56082402	6
chr17:59853762-59886118	7
chr17:65941525-65955991	10
chr18:2585112-2610860	7
chr18:12801969-12836890	9
chr18:12999420-13030607	35
chr18:12999420-13073184	5
chr18:18586312-18588155	6
chr18:19341403-19359646	7
chr18:19341403-19399607	6
chr18:20516717-20529676	9
chr18:20577583-20586395	7
chr18:21860806-21957499	9
chr18:22775124-22925311	8
chr18:29218607-29246335	7
chr18:34643484-34647508	5
chr18:44526020-44526886	27
chr18:48422179-48458730	6
chr18:48422179-48466756	7
chr18:55280834-55283207	5
chr19:9677012-9679758	5
chr19:9763629-9764554	5
chr19:9763629-9764557	10
chr19:10274002-10288043	5
chr19:16192723-16212219	7
chr19:23541232-23545527	272
chr19:24103493-24103812	8
chr19:36940301-36940903	7
chr19:37117032-37118448	21
chr19:48664629-48668880	5
chr19:52343146-52384130	8
chr19:52364157-52380630	17
chr19:52364157-52384130	19
chr19:52380535-52384130	12
chr19:53077330-53087450	7
chr19:53116042-53138406	6
chr19:53883975-53887309	8
chr19:53883975-53888280	15
chr19:58287911-58291514	7
chr19:58290119-58291514	44
chr2:17876419-17927218	7
chr2:20482708-20527139	6
chr2:24521534-24523040	5
chr2:27573181-27573499	5
chr2:29344240-29404563	10
chr2:32820101-32832710	6
chr2:61118818-61149134	8
chr2:61406116-61413632	37
chr2:61406116-61413889	6
chr2:61430275-61441829	5
chr2:61570950-61577828	12
chr2:61710092-61720188	6
chr2:61712903-61761038	7
chr2:62449347-62452549	10
chr2:70223818-70312756	5
chr2:71582849-71597135	10
chr2:71653590-71654544	6
chr2:96517442-96525822	16
chr2:109408131-109429383	5
chr2:109408136-109432561	5
chr2:111423840-111427130	5
chr2:113258783-113260758	8
chr2:114674461-114688973	5
chr2:116066815-116101488	5
chr2:120567413-120643458	5
chr2:122797770-122800683	11
chr2:122797770-122800726	11
chr2:136505837-136530117	7
chr2:136620177-136622733	20
chr2:136622583-136627931	5
chr2:152293341-152314477	8
chr2:160585520-160619504	5
chr2:170387097-170401345	5
chr2:170460152-170465268	5
chr2:170462549-170465268	5
chr2:174223440-174232559	16
chr2:178096617-178098999	5
chr2:182346325-182350719	7
chr2:190670378-190682906	18
chr2:201721405-201726585	17
chr2:203147074-203152447	5
chr2:203620261-203624076	7
chr2:204244931-204267457	5
chr2:206992521-207017234	6
chr2:210962810-211020128	6
chr2:210968828-211020128	6
chr2:213757409-213861187	6
chr2:213886717-214013368	6
chr2:215617171-215646233	14
chr2:227729320-227732404	9
chr2:240048152-240078469	8
chr20:5939174-5965646	5
chr20:32686347-32693309	5
chr20:33012286-33069011	5
chr20:34099192-34099895	12
chr20:34241450-34246904	10
chr20:34241720-34246936	5
chr20:34304662-34320057	6
chr20:35646682-35696589	5
chr20:39721112-39729993	26
chr20:54958041-54961589	9
chr20:60831113-60838747	5
chr21:38459547-38468943	5
chr21:46709266-46713437	5
chr21:47817179-47822397	9
chr22:16192906-16436526	12
chr22:23915652-23981009	7
chr22:26156951-26181458	5
chr22:26272156-26317376	12
chr22:26304152-26346416	5
chr22:26304289-26346416	29
chr22:26317224-26346416	6
chr22:26317224-26351330	7
chr22:26317224-26400821	8
chr22:29095826-29121355	5
chr22:32108069-32121596	5
chr22:38933597-38964291	9
chr22:41521868-41536261	15
chr22:41568503-41569788	9
chr3:3178944-3186394	27
chr3:18427891-18462483	5
chr3:27442255-27493989	5
chr3:32576003-32587457	7
chr3:32582529-32587457	15
chr3:32586368-32587457	12
chr3:35770795-35785457	5
chr3:37116515-37138151	6
chr3:37315027-37343823	5
chr3:37356911-37370584	6
chr3:37360554-37370584	5
chr3:44842942-44853781	8
chr3:47663697-47680270	7
chr3:48964895-49002415	5
chr3:69092901-69097713	5
chr3:72842067-72893574	5
chr3:101374948-101391057	21
chr3:101383382-101391057	10
chr3:119582266-119812440	5
chr3:121215655-121217517	18
chr3:123649949-123667979	17
chr3:123652520-123667979	6
chr3:126178496-126191148	5
chr3:133335658-133343019	5
chr3:135868482-135871580	8
chr3:138216873-138251412	5
chr3:138244332-138256189	11
chr3:138400809-138417937	5
chr3:141291451-141300019	6
chr3:142383044-142396955	5
chr3:142751626-142762118	6
chr3:152017194-152018762	8
chr3:155611307-155629068	15
chr3:155611307-155655670	5
chr3:160131261-160137331	5
chr3:160137146-160143988	5
chr3:169814960-169896726	5
chr3:179424722-179448497	5
chr3:179576850-179597911	5
chr3:180651122-180667131	7
chr3:183432932-183442319	6
chr3:183465460-183480067	8
chr3:183471914-183476753	7
chr3:185316200-185331196	7
chr3:194147804-194154625	5
chr3:195785155-195798369	6
chr3:196198511-196202183	12
chr3:196198511-196215554	34
chr3:196210641-196215554	16
chr3:196214270-196215554	16
chr3:196863413-196876667	8
chr4:1090553-1235307	9
chr4:1902353-1944159	7
chr4:48371866-48385801	52
chr4:52726709-52758017	7
chr4:56830440-56865811	6
chr4:71691841-71698990	5
chr4:73968093-73984567	6
chr4:75061456-75091111	5
chr4:79747191-79800045	10
chr4:83852096-83867627	13
chr4:84183742-84194770	5
chr4:84337884-84370114	5
chr4:103225474-103236899	6
chr4:103225474-103246155	8
chr4:103635595-103651893	14
chr4:108921734-108926073	6
chr4:108984779-109000770	18
chr4:108999376-109010413	7
chr4:119026173-119036115	5
chr4:119026173-119064839	9
chr4:129042981-129083472	5
chr4:129042981-129128538	5
chr4:129857810-129925031	8
chr4:129873924-129920949	5
chr4:129873924-129925031	6
chr4:140810511-140812121	10
chr4:144449021-144451679	8
chr4:145573757-145580990	7
chr4:145629320-145640108	9
chr4:146080655-146092872	7
chr4:156617908-156643344	7
chr4:159789254-159791621	5
chr4:169321977-169379159	11
chr4:170384394-170429482	5
chr4:174213259-174225269	6
chr4:174305802-174325101	5
chr4:186110105-186112366	10
chr4:187538159-187542929	12
chr5:14673751-14693203	6
chr5:21491430-21497305	167
chr5:32390381-32397444	5
chr5:49678405-49707217	7
chr5:49694941-49711924	8
chr5:61658277-61659726	5
chr5:65338905-65350779	11
chr5:70797389-70808255	10
chr5:70798426-70808255	35
chr5:70811888-70849147	7
chr5:75737218-75757494	5
chr5:75923235-75936928	5
chr5:75993812-75998415	6
chr5:79454659-79473886	5
chr5:93386436-93392908	6
chr5:93386436-93410474	5
chr5:93964516-93989126	5
chr5:93978978-93990457	11
chr5:96320784-96333849	5
chr5:98215256-98217079	11
chr5:98221282-98230390	6
chr5:109152974-109159538	11
chr5:114466289-114473313	5
chr5:121354955-121358102	5
chr5:131894976-131953986	5
chr5:131915009-131925529	5
chr5:132428392-132435344	8
chr5:134113264-134121276	5
chr5:137278564-137284873	5
chr5:153405959-153414527	6
chr5:154169885-154191200	5
chr5:154330381-154346797	18
chr5:156668656-156671488	7
chr5:167920899-167945067	5
chr5:167984428-167996003	6
chr5:171661126-171661362	5
chr6:14131751-14136140	12
chr6:18237612-18258636	7
chr6:18249882-18258636	11
chr6:18255962-18258636	7
chr6:22020568-22063469	11
chr6:22020568-22111047	6
chr6:22051707-22056919	6
chr6:22051707-22063469	10
chr6:22056775-22063469	14
chr6:31116182-31116505	5
chr6:31708940-31721406	5
chr6:32088548-32094029	5
chr6:35565025-35610620	12
chr6:36126425-36126718	6
chr6:43501644-43516197	6
chr6:53133885-53156761	35
chr6:53156574-53160505	5
chr6:64389901-64395812	14
chr6:64404471-64410356	6
chr6:76368978-76388643	5
chr6:79724799-79752720	5
chr6:89554076-89614674	5
chr6:90571845-90581107	12
chr6:99347144-99365595	5
chr6:99347144-99382755	5
chr6:107824861-107854814	5
chr6:109466422-109477080	10
chr6:111346606-111347750	6
chr6:128134028-128135076	5
chr6:131466425-131490413	6
chr6:144167188-144179144	5
chr6:150004215-150016357	7
chr6:155095123-155154543	8
chr6:158703295-158735300	10
chr6:158733083-158735300	54
chr6:158994452-159046786	18
chr7:11030330-11091407	7
chr7:22347958-22357656	5
chr7:23552513-23562051	13
chr7:24659671-24708279	10
chr7:24663282-24708279	10
chr7:26245988-26248175	7
chr7:33055282-33066527	5
chr7:37988442-37989994	5
chr7:40027198-40037263	10
chr7:50358644-50459561	5
chr7:50444231-50459561	30
chr7:63981442-63982878	6
chr7:72277659-72277949	5
chr7:77394812-77402631	6
chr7:91622199-91632549	9
chr7:91700219-91715000	7
chr7:91924203-91936970	10
chr7:91924203-91957214	116
chr7:99001021-99002576	7
chr7:99621042-99627998	6
chr7:102743498-102769239	9
chr7:104702611-104722244	13
chr7:104707174-104731761	6
chr7:127970872-127976096	5
chr7:138921751-138951149	5
chr7:139086883-139094400	5
chr7:148451092-148464841	8
chr7:148525832-148526940	5
chr7:155457869-155493638	5
chr7:157449049-157475629	19
chr7:158672375-158695286	5
chr8:618598-624047	6
chr8:17123416-17143936	9
chr8:17829838-17830196	6
chr8:17847368-17872349	5
chr8:38646222-38678153	10
chr8:52744004-52758323	5
chr8:52744004-52773806	14
chr8:52758221-52773806	30
chr8:56695307-56708711	7
chr8:67484717-67514758	5
chr8:68007528-68024300	7
chr8:68024207-68049838	5
chr8:75156764-75157410	5
chr8:80830213-80831383	17
chr8:81411729-81431189	7
chr8:98731277-98735263	6
chr8:104412643-104420012	8
chr8:109462052-109468159	6
chr8:120800578-120810086	20
chr8:124089351-124113247	10
chr8:124089351-124154696	12
chr8:124089351-124157095	10
chr8:146105750-146108221	10
chr9:2828675-2838517	10
chr9:5944871-5988545	8
chr9:5954016-5988545	5
chr9:5968019-5988545	15
chr9:15563976-15591554	6
chr9:15744271-15784692	5
chr9:17226201-17236586	9
chr9:17309056-17342442	11
chr9:19056183-19096767	5
chr9:19070217-19096767	8
chr9:33960824-33989124	14
chr9:37126309-37147442	16
chr9:80537077-80546772	9
chr9:88190230-88248289	5
chr9:92070803-92090465	5
chr9:99579647-99589463	16
chr9:103082547-103111654	24
chr9:103102539-103111654	6
chr9:103261047-103312442	5
chr9:103261047-103323802	6
chr9:123908386-123922580	6
chr9:123914763-123928458	5
chr9:125884472-125946577	6
chr9:131718629-131749154	6
chr9:132740744-132757237	10
chr9:140637844-140652463	7
chr9:140637844-140712590	6
chrX:19983162-19988416	7
chrX:24828015-24906239	5
chrX:64708526-64719869	5
chrX:109263580-109263891	5
chrX:109263580-109352374	6
chrX:118763281-118787003	8
chrX:118767323-118771158	5
chrX:122744769-122748040	21
chrX:122820398-122831601	6
chrX:130877124-130919286	7
chrX:130877124-130928494	15
chrX:134679348-134686071	6
chrX:134679348-134690225	29
chrX:135762890-135772907	5
chrY:14821321-14870572	5
chrY:21620810-21642180	5
chrY:21749096-21752658	17

## Sheet: overlapping_MS
circRNAs overlapping the identified LD blocks						SEs overlapping the identified LD blocks
chr	start	end	circRNA name			chr	start	end	SE name
chr1	85784167	85930889	hsa_circ_0013069			chr10	75639469	75665653	hg19_A549_1_chr10_75639469
chr1	85784167	85961964	hsa_circ_0013070			chr11	118740767	118755626	hg19_BRCA_2_chr11_118740767
chr1	85784167	86044046	hsa_circ_0013071			chr12	123605358	123619743	hg19_A549_1_chr12_123605358
chr1	85816097	85930889	hsa_circ_0013072			chr13	100072562	100087191	hg19_BCL_1_chr13_100072562
chr1	92974252	93142775	hsa_circ_0013158			chr14	69224405	69249033	hg19_A549_1_chr14_69224405
chr1	92974252	93159945	hsa_circ_0013159			chr14	88461350	88473193	hg19_BCL_1_chr14_88461350
chr1	92974252	93202184	hsa_circ_0013160			chr15	90944087	90958305	hg19_A549_1_chr15_90944087
chr1	92974252	93257961	hsa_circ_0013161			chr17	37896808	37897181	hg19_LUAC_chr17_37896808
chr1	93029198	93073284	hsa_circ_0013162			chr17	37910411	37912498	hg19_BCL_1_chr17_37910411
chr1	93029198	93101893	hsa_circ_0013163			chr17	37926144	37927007	hg19_LUAC_chr17_37926144
chr1	93029198	93170301	hsa_circ_0013164			chr17	37969952	37975828	hg19_LUAC_chr17_37969952
chr1	93029198	93202184	hsa_circ_0013165			chr17	57831888	57847866	hg19_A549_1_chr17_57831888
chr1	93070863	93073284	hsa_circ_0005371			chr17	57869540	57882682	hg19_A549_1_chr17_57869540
chr1	93070863	93091491	hsa_circ_0013166			chr17	57902814	57907270	hg19_A549_1_chr17_57902814
chr1	93070863	93101893	hsa_circ_0013167			chr17	57922999	57929265	hg19_A549_1_chr17_57922999
chr1	93070863	93170301	hsa_circ_0013168			chr19	16477143	16493905	hg19_BCL_1_chr19_16477143
chr1	93089732	93101893	hsa_circ_0005886			chr3	71538205	71543660	hg19_DLBCL_1_chr3_71538205
chr1	93101758	93101893	hsa_circ_0013169			chr5	35853494	35860281	hg19_BCL_1_chr5_35853494
chr1	117057155	117087226	hsa_circ_0013695			chr5	40384315	40411409	hg19_BCL_1_chr5_40384315
chr1	117078586	117087226	hsa_circ_0013696			chr6	90983807	91005121	hg19_BCL_1_chr6_90983807
chr1	120254418	120266064	hsa_circ_0013766			chr6	138184436	138194912	hg19_A549_1_chr6_138184436
chr1	120262249	120279889	hsa_circ_0013767			chr8	128196669	128237732	hg19_A549_1_chr8_128196669
chr1	200863948	200884864	hsa_circ_0015853			chr8	129195465	129198490	hg19_A549_3_chr8_129195465
chr1	200867434	200877015	hsa_circ_0015855
chr1	200877857	200884864	hsa_circ_0015856
chr1	200906307	200926954	hsa_circ_0015857
chr10	75673737	75673886	hsa_circ_0018880
chr10	80828791	81060699	hsa_circ_0018962
chr10	80878671	81061969	hsa_circ_0018964
chr10	80921809	81050933	hsa_circ_0018966
chr10	80961340	81052113	hsa_circ_0018968
chr11	47738068	47741638	hsa_circ_0022040
chr11	47738068	47776216	hsa_circ_0022041
chr11	47741480	47744868	hsa_circ_0022042
chr11	47744527	47744868	hsa_circ_0008810
chr11	47744527	47755681	hsa_circ_0022043
chr11	47744527	47786914	hsa_circ_0022044
chr11	47745579	47772842	hsa_circ_0022045
chr11	47746019	47758292	hsa_circ_0022046
chr11	47746019	47772842	hsa_circ_0022047
chr11	47746019	47774654	hsa_circ_0022048
chr11	47746019	47776216	hsa_circ_0022049
chr11	47754088	47754222	hsa_circ_0022050
chr11	47765504	47772842	hsa_circ_0022051
chr11	47765504	47786914	hsa_circ_0022052
chr11	47772467	47772842	hsa_circ_0022053
chr11	47772467	47776216	hsa_circ_0022054
chr11	47774467	47774654	hsa_circ_0022055
chr11	47774467	47776216	hsa_circ_0004075
chr11	47774467	47788993	hsa_circ_0022056
chr11	47786821	47786914	hsa_circ_0022057
chr11	47804624	47808106	hsa_circ_0022058
chr11	47804624	47841010	hsa_circ_0022059
chr11	47806473	47839676	hsa_circ_0022060
chr11	47809733	47809857	hsa_circ_0022061
chr11	47809733	47810163	hsa_circ_0022062
chr11	47809733	47814498	hsa_circ_0022063
chr11	47809733	47823482	hsa_circ_0022064
chr11	47809733	47833776	hsa_circ_0022065
chr11	47809733	47833981	hsa_circ_0022066
chr11	47809733	47837201	hsa_circ_0022067
chr11	47813481	47814498	hsa_circ_0022068
chr11	47813481	47823482	hsa_circ_0022069
chr11	47813481	47841010	hsa_circ_0022070
chr11	47814337	47819814	hsa_circ_0022071
chr11	47814337	47823482	hsa_circ_0022072
chr11	47814337	47834599	hsa_circ_0022073
chr11	47814337	47869511	hsa_circ_0022074
chr11	47819330	47820015	hsa_circ_0005514
chr11	47819330	47823482	hsa_circ_0022075
chr11	47819529	47819626	hsa_circ_0022076
chr11	47819719	47825088	hsa_circ_0022077
chr11	47819719	47828692	hsa_circ_0022078
chr11	47819719	47870057	hsa_circ_0022079
chr11	47823362	47825088	hsa_circ_0022080
chr11	47824989	47837201	hsa_circ_0022081
chr11	47824989	47859175	hsa_circ_0022082
chr11	47826100	47826170	hsa_circ_0022083
chr11	47826100	47827864	hsa_circ_0022084
chr11	47826100	47830081	hsa_circ_0022085
chr11	47826100	47833981	hsa_circ_0022086
chr11	47826100	47843716	hsa_circ_0022087
chr11	47828621	47859175	hsa_circ_0022088
chr11	47829947	47837201	hsa_circ_0022089
chr11	47829947	47837581	hsa_circ_0022090
chr11	47829947	47841010	hsa_circ_0022091
chr11	47829947	47870057	hsa_circ_0022092
chr11	47833615	47859175	hsa_circ_0022093
chr11	47839607	47841010	hsa_circ_0022094
chr11	47840925	47870057	hsa_circ_0022095
chr11	47843275	47859175	hsa_circ_0005696
chr11	47857202	47859175	hsa_circ_0003538
chr11	47861394	47862140	hsa_circ_0022096
chr11	47861394	47870057	hsa_circ_0022097
chr11	64084164	64084440	hsa_circ_0022690
chr11	64084164	64084619	hsa_circ_0022691
chr11	64084164	64084837	hsa_circ_0022692
chr11	64084164	64085033	hsa_circ_0022693
chr11	118764529	118765102	hsa_circ_0000361
chr12	9905081	9907857	hsa_circ_0025453
chr12	9907182	9907857	hsa_circ_0025454
chr12	9907657	9907857	hsa_circ_0025455
chr12	58144438	58144873	hsa_circ_0027320
chr12	58144705	58144873	hsa_circ_0027321
chr12	58144705	58145125	hsa_circ_0027322
chr12	58144705	58145519	hsa_circ_0027323
chr12	58144705	58146230	hsa_circ_0027324
chr12	58157393	58158333	hsa_circ_0027325
chr12	58159789	58159980	hsa_circ_0027326
chr12	58162350	58165040	hsa_circ_0027327
chr12	58166799	58166911	hsa_circ_0027328
chr12	58166799	58176324	hsa_circ_0027329
chr12	58176892	58186856	hsa_circ_0027330
chr12	58186768	58196639	hsa_circ_0027331
chr12	123434334	123451056	hsa_circ_0029163
chr12	123464879	123467460	hsa_circ_0029164
chr12	123465675	123467085	hsa_circ_0000457
chr12	123466577	123467460	hsa_circ_0029165
chr12	123467015	123467460	hsa_circ_0029166
chr12	123468026	123471376	hsa_circ_0029167
chr12	123488940	123490095	hsa_circ_0029168
chr12	123488940	123498589	hsa_circ_0029169
chr12	123497159	123498589	hsa_circ_0029170
chr12	123519059	123519232	hsa_circ_0029171
chr12	123594931	123595035	hsa_circ_0029172
chr14	88359699	88414222	hsa_circ_0032844
chr14	88399357	88450877	hsa_circ_0032845
chr14	88411896	88448587	hsa_circ_0032846
chr14	88416188	88448587	hsa_circ_0032847
chr14	88429727	88442832	hsa_circ_0032848
chr14	88450737	88454867	hsa_circ_0032849
chr14	103243815	103342862	hsa_circ_0033417
chr14	103243815	103352606	hsa_circ_0033418
chr14	103296670	103342862	hsa_circ_0033419
chr14	103296670	103357754	hsa_circ_0033420
chr14	103296670	103363738	hsa_circ_0033421
chr14	103296670	103369766	hsa_circ_0033422
chr14	103336521	103338305	hsa_circ_0033423
chr14	103336521	103342862	hsa_circ_0004166
chr14	103336521	103352606	hsa_circ_0033424
chr14	103336521	103357754	hsa_circ_0033425
chr14	103336521	103369766	hsa_circ_0033426
chr14	103338253	103352606	hsa_circ_0033427
chr14	103352525	103355971	hsa_circ_0033428
chr14	103352525	103357754	hsa_circ_0033429
chr14	103352525	103363738	hsa_circ_0000570
chr14	103355896	103357754	hsa_circ_0033430
chr14	103355896	103369766	hsa_circ_0033431
chr15	79170554	79190074	hsa_circ_0036490
chr15	79178482	79186572	hsa_circ_0036491
chr15	79179610	79186572	hsa_circ_0007937
chr15	79179610	79190074	hsa_circ_0036492
chr15	79183330	79186572	hsa_circ_0036493
chr15	79183825	79186572	hsa_circ_0036494
chr15	79185880	79190074	hsa_circ_0036495
chr15	79214091	79224800	hsa_circ_0036496
chr15	90931472	90983847	hsa_circ_0036788
chr15	90931472	91029364	hsa_circ_0036789
chr15	90934005	91009668	hsa_circ_0036790
chr15	90934005	91017365	hsa_circ_0036791
chr15	90969341	90977027	hsa_circ_0036792
chr15	90969341	90983847	hsa_circ_0036793
chr15	90969341	91009668	hsa_circ_0036794
chr15	90969341	91045475	hsa_circ_0036795
chr15	90972820	91021121	hsa_circ_0036796
chr15	90972820	91045475	hsa_circ_0036797
chr15	90976950	90983847	hsa_circ_0036798
chr15	90982563	90984916	hsa_circ_0036799
chr15	90982563	90986710	hsa_circ_0000651
chr15	90982563	90997784	hsa_circ_0036800
chr15	90982563	91017925	hsa_circ_0036801
chr15	90982563	91040572	hsa_circ_0036802
chr15	90982563	91045475	hsa_circ_0036803
chr15	90983733	91009668	hsa_circ_0036804
chr15	90983733	91045475	hsa_circ_0036805
chr15	90984737	90986710	hsa_circ_0000652
chr15	90984737	91025332	hsa_circ_0036806
chr15	90984737	91025513	hsa_circ_0036807
chr15	90984737	91045475	hsa_circ_0036808
chr15	90986625	90986710	hsa_circ_0036809
chr15	90986625	90992875	hsa_circ_0036810
chr15	90986625	91009668	hsa_circ_0036811
chr15	90986625	91045475	hsa_circ_0036812
chr15	90991804	91045475	hsa_circ_0036813
chr15	90996006	91034777	hsa_circ_0036814
chr15	90996006	91045475	hsa_circ_0036815
chr15	90996363	91009668	hsa_circ_0036816
chr15	90996363	91029364	hsa_circ_0036817
chr15	90996363	91045475	hsa_circ_0036818
chr15	90997659	91045475	hsa_circ_0036819
chr15	90999383	91020462	hsa_circ_0036820
chr15	90999383	91025513	hsa_circ_0036821
chr15	90999383	91029364	hsa_circ_0036822
chr15	90999383	91045475	hsa_circ_0036823
chr15	91009232	91009668	hsa_circ_0002450
chr15	91009232	91045475	hsa_circ_0036824
chr15	91009500	91045475	hsa_circ_0036825
chr15	91016071	91045475	hsa_circ_0036826
chr15	91016946	91017030	hsa_circ_0036827
chr15	91016946	91021121	hsa_circ_0036828
chr15	91016946	91040572	hsa_circ_0036829
chr15	91017127	91035943	hsa_circ_0036830
chr15	91017716	91020050	hsa_circ_0036831
chr15	91017716	91025513	hsa_circ_0036832
chr15	91017716	91045475	hsa_circ_0036833
chr15	91020298	91045475	hsa_circ_0036834
chr15	91020896	91045475	hsa_circ_0036835
chr15	91025191	91030321	hsa_circ_0036836
chr15	91025191	91045475	hsa_circ_0036837
chr15	91025428	91045475	hsa_circ_0036838
chr15	91026592	91045475	hsa_circ_0036839
chr15	91029261	91030814	hsa_circ_0000653
chr15	91029261	91045475	hsa_circ_0036840
chr15	91030185	91030321	hsa_circ_0036841
chr15	91030185	91035943	hsa_circ_0007201
chr15	91030185	91045475	hsa_circ_0036842
chr15	91030726	91045475	hsa_circ_0036843
chr15	91034564	91045475	hsa_circ_0036844
chr15	91040463	91045475	hsa_circ_0036845
chr15	91043226	91045475	hsa_circ_0036846
chr16	11096930	11217803	hsa_circ_0037838
chr16	11114049	11214623	hsa_circ_0037842
chr16	11114049	11220003	hsa_circ_0007846
chr16	11118677	11217803	hsa_circ_0037843
chr16	11133610	11214623	hsa_circ_0037844
chr16	11133610	11260409	hsa_circ_0037845
chr16	11137884	11217803	hsa_circ_0037849
chr16	11141148	11260409	hsa_circ_0037850
chr16	11145369	11220201	hsa_circ_0037851
chr16	11343505	11445617	hsa_circ_0037856
chr17	37851240	37876087	hsa_circ_0043459
chr17	37863242	37866734	hsa_circ_0043460
chr17	37863242	37883256	hsa_circ_0043461
chr17	37864573	37866734	hsa_circ_0007766
chr17	37866065	37866734	hsa_circ_0043462
chr17	37866338	37868701	hsa_circ_0043463
chr17	37866592	37866734	hsa_circ_0043464
chr17	37868180	37873733	hsa_circ_0043465
chr17	37868180	37882106	hsa_circ_0043466
chr17	37872767	37876087	hsa_circ_0043467
chr17	37873572	37873733	hsa_circ_0043468
chr17	37880978	37882106	hsa_circ_0043469
chr17	37880978	37883256	hsa_circ_0043470
chr17	37885408	37885858	hsa_circ_0043471
chr17	37885408	37886014	hsa_circ_0043472
chr17	37885408	37886544	hsa_circ_0043473
chr17	37885408	37886788	hsa_circ_0043474
chr17	37885937	37886014	hsa_circ_0043475
chr17	37895023	37903538	hsa_circ_0043476
chr17	37899432	37903538	hsa_circ_0043477
chr17	37899645	37903538	hsa_circ_0043478
chr17	37902361	37903538	hsa_circ_0043479
chr17	40469199	40540513	hsa_circ_0043809
chr17	40497576	40500535	hsa_circ_0043815
chr17	40497576	40500557	hsa_circ_0043816
chr17	40498586	40500557	hsa_circ_0043817
chr17	40498586	40540513	hsa_circ_0043818
chr17	45534049	45568558	hsa_circ_0044244
chr17	45564128	45564250	hsa_circ_0044245
chr17	45600322	45663764	hsa_circ_0044246
chr17	45608443	45608921	hsa_circ_0044247
chr17	45608443	45623359	hsa_circ_0044248
chr17	45623274	45623359	hsa_circ_0044249
chr17	45623274	45646860	hsa_circ_0044250
chr17	45623274	45660215	hsa_circ_0044251
chr17	45623274	45663066	hsa_circ_0044252
chr17	45623274	45663764	hsa_circ_0044253
chr17	45623274	45668247	hsa_circ_0044254
chr17	45623274	45669911	hsa_circ_0044255
chr17	45646782	45660215	hsa_circ_0044256
chr17	45646782	45681415	hsa_circ_0044257
chr17	45656755	45663610	hsa_circ_0044258
chr17	45656755	45668247	hsa_circ_0044259
chr17	45660107	45668247	hsa_circ_0044260
chr17	45662865	45668247	hsa_circ_0044261
chr17	45663730	45668247	hsa_circ_0044262
chr17	45664595	45668247	hsa_circ_0044263
chr17	45668082	45668247	hsa_circ_0044264
chr17	45668082	45669911	hsa_circ_0007591
chr17	45668082	45673828	hsa_circ_0044265
chr17	45668082	45677105	hsa_circ_0044266
chr17	45668082	45679113	hsa_circ_0006438
chr17	45668082	45682918	hsa_circ_0009068
chr17	45668082	45689968	hsa_circ_0044267
chr17	45668082	45691091	hsa_circ_0044268
chr17	45673718	45677105	hsa_circ_0044269
chr17	45673718	45679113	hsa_circ_0003417
chr17	45673718	45682918	hsa_circ_0044270
chr17	45673718	45695823	hsa_circ_0044271
chr17	45678973	45682918	hsa_circ_0044272
chr17	45678973	45691091	hsa_circ_0002347
chr17	45681280	45691091	hsa_circ_0044273
chr17	45691034	45696530	hsa_circ_0044274
chr17	45695715	45696530	hsa_circ_0004622
chr17	45696374	45696530	hsa_circ_0044275
chr17	45727274	45734426	hsa_circ_0044276
chr17	45727274	45745776	hsa_circ_0044277
chr17	45727751	45745776	hsa_circ_0044278
chr17	45728561	45745776	hsa_circ_0044279
chr17	45730059	45734426	hsa_circ_0044280
chr17	45730059	45738544	hsa_circ_0044281
chr17	45730059	45745776	hsa_circ_0044282
chr17	45730059	45748198	hsa_circ_0044283
chr17	45730059	45752148	hsa_circ_0044284
chr17	45730059	45758035	hsa_circ_0044285
chr17	57724758	57739004	hsa_circ_0044846
chr17	57724758	57768072	hsa_circ_0044847
chr17	57725600	57758418	hsa_circ_0044848
chr17	57728563	57739004	hsa_circ_0044849
chr17	57737751	57737949	hsa_circ_0044850
chr17	57737751	57756880	hsa_circ_0044851
chr17	57738803	57744005	hsa_circ_0044852
chr17	57738803	57758418	hsa_circ_0044853
chr17	57738803	57759200	hsa_circ_0044854
chr17	57742147	57774317	hsa_circ_0044855
chr17	57744157	57756880	hsa_circ_0044856
chr17	57744157	57762587	hsa_circ_0044857
chr17	57746137	57763169	hsa_circ_0044858
chr17	57752061	57756880	hsa_circ_0044859
chr17	57758272	57761117	hsa_circ_0044860
chr17	57759007	57760897	hsa_circ_0044861
chr17	57760267	57774317	hsa_circ_0044862
chr17	57760455	57761117	hsa_circ_0044863
chr17	57761235	57774317	hsa_circ_0044864
chr17	57767996	57774317	hsa_circ_0044865
chr17	57774666	57777550	hsa_circ_0044866
chr17	57774666	57784856	hsa_circ_0044867
chr17	57784862	57814904	hsa_circ_0044868
chr17	57784862	57851246	hsa_circ_0044869
chr17	57784862	57915758	hsa_circ_0044870
chr17	57808781	57816308	hsa_circ_0006508
chr17	57808781	57851246	hsa_circ_0005077
chr17	57808781	57889147	hsa_circ_0044871
chr17	57808781	57895134	hsa_circ_0044872
chr17	57812698	57851246	hsa_circ_0044873
chr17	57812698	57915758	hsa_circ_0044874
chr17	57814813	57816308	hsa_circ_0044875
chr17	57814813	57842499	hsa_circ_0006428
chr17	57814813	57851246	hsa_circ_0003127
chr17	57814813	57886237	hsa_circ_0044876
chr17	57814813	57895134	hsa_circ_0004746
chr17	57816197	57816308	hsa_circ_0044877
chr17	57816197	57915758	hsa_circ_0044878
chr17	57842331	57851246	hsa_circ_0004027
chr17	57842331	57889147	hsa_circ_0044879
chr17	57842331	57895134	hsa_circ_0044880
chr17	57842331	57915758	hsa_circ_0044881
chr17	57842331	57917952	hsa_circ_0044882
chr17	57851114	57851246	hsa_circ_0044883
chr17	57886156	57889147	hsa_circ_0044884
chr17	57886156	57895134	hsa_circ_0044885
chr17	57886156	57915758	hsa_circ_0044886
chr17	57886156	57917952	hsa_circ_0044887
chr17	57915655	57915758	hsa_circ_0044888
chr17	57915655	57917952	hsa_circ_0044889
chr17	57917128	57917952	hsa_circ_0044890
chr19	10463109	10463774	hsa_circ_0049244
chr19	10463109	10491248	hsa_circ_0049245
chr19	10464717	10477256	hsa_circ_0049246
chr19	10464717	10478878	hsa_circ_0049247
chr19	10472939	10473333	hsa_circ_0049248
chr19	16503114	16506278	hsa_circ_0049885
chr19	16504761	16506278	hsa_circ_0049886
chr19	16504761	16524656	hsa_circ_0049887
chr19	16547747	16548676	hsa_circ_0049888
chr19	16547747	16553030	hsa_circ_0049889
chr19	18266266	18288927	hsa_circ_0050078
chr19	18271280	18288927	hsa_circ_0050079
chr19	18272088	18288574	hsa_circ_0050081
chr19	18273011	18288927	hsa_circ_0050082
chr19	18273217	18288927	hsa_circ_0050083
chr19	18277939	18288574	hsa_circ_0050085
chr19	18277939	18288927	hsa_circ_0050086
chr19	18279896	18286507	hsa_circ_0050087
chr19	18283166	18288927	hsa_circ_0050088
chr19	18283566	18288574	hsa_circ_0050089
chr19	18283566	18288927	hsa_circ_0050090
chr19	18284578	18288927	hsa_circ_0050091
chr19	18285849	18286032	hsa_circ_0050092
chr19	18285849	18286507	hsa_circ_0005571
chr19	18285849	18288102	hsa_circ_0050093
chr19	18285849	18288574	hsa_circ_0050094
chr19	18285849	18288927	hsa_circ_0050095
chr19	18286120	18286507	hsa_circ_0050096
chr19	49843854	49865714	hsa_circ_0051864
chr19	49846487	49858463	hsa_circ_0051866
chr19	49854557	49854622	hsa_circ_0051867
chr19	49854557	49863338	hsa_circ_0051868
chr19	49858404	49862756	hsa_circ_0051869
chr19	49860508	49862756	hsa_circ_0051870
chr2	25013135	25013450	hsa_circ_0052996
chr2	25016174	25045245	hsa_circ_0052997
chr2	25016330	25045245	hsa_circ_0052998
chr2	25022543	25022713	hsa_circ_0052999
chr2	25037244	25038625	hsa_circ_0053000
chr2	25037244	25039686	hsa_circ_0053001
chr2	25038365	25040710	hsa_circ_0053002
chr2	25046077	25047405	hsa_circ_0053003
chr2	25046077	25142055	hsa_circ_0053004
chr2	25047246	25047405	hsa_circ_0053005
chr2	25047246	25057515	hsa_circ_0053006
chr2	25047246	25064255	hsa_circ_0053007
chr2	61118817	61121680	hsa_circ_0054689
chr2	61118817	61128218	hsa_circ_0001011
chr2	61121531	61147244	hsa_circ_0054690
chr2	61128126	61147613	hsa_circ_0054691
chr2	61144011	61145741	hsa_circ_0054692
chr2	61145528	61145741	hsa_circ_0054693
chr2	61147175	61147777	hsa_circ_0054694
chr2	61172143	61180249	hsa_circ_0054695
chr2	231090444	231177930	hsa_circ_0058592
chr2	231109702	231118132	hsa_circ_0058593
chr2	231109702	231177930	hsa_circ_0058594
chr2	231110577	231176310	hsa_circ_0058595
chr2	231110577	231177930	hsa_circ_0058596
chr2	231112630	231149126	hsa_circ_0058597
chr2	231115695	231152681	hsa_circ_0058598
chr2	231155174	231177930	hsa_circ_0058599
chr2	231155174	231253348	hsa_circ_0001105
chr20	44751248	44751395	hsa_circ_0060573
chr20	48431544	48439678	hsa_circ_0060810
chr20	48461572	48472118	hsa_circ_0060811
chr20	48461572	48481381	hsa_circ_0060812
chr20	48466115	48472118	hsa_circ_0006359
chr20	48466115	48491358	hsa_circ_0060813
chr20	48466115	48494600	hsa_circ_0007419
chr20	62369535	62369852	hsa_circ_0061174
chr20	62372722	62373409	hsa_circ_0061175
chr20	62378224	62422143	hsa_circ_0061176
chr22	22123483	22143097	hsa_circ_0062435
chr22	22123483	22162135	hsa_circ_0062436
chr22	22127161	22143097	hsa_circ_0062437
chr22	22127161	22162135	hsa_circ_0062438
chr22	22142545	22143097	hsa_circ_0006203
chr22	22142545	22162135	hsa_circ_0062439
chr22	22153300	22153417	hsa_circ_0062440
chr22	22153300	22162135	hsa_circ_0004872
chr22	22160138	22162135	hsa_circ_0008870
chr22	22161952	22221970	hsa_circ_0062441
chr3	71021161	71542706	hsa_circ_0066523
chr3	71064699	71633140	hsa_circ_0066531
chr3	71348970	71633140	hsa_circ_0066533
chr3	71542576	71542706	hsa_circ_0066534
chr3	119217367	119222868	hsa_circ_0066871
chr3	119219541	119219707	hsa_circ_0066872
chr3	119219541	119222467	hsa_circ_0066873
chr3	119219541	119222868	hsa_circ_0001329
chr3	119219541	119232566	hsa_circ_0006884
chr3	119219541	119236162	hsa_circ_0066874
chr3	119222378	119222868	hsa_circ_0008394
chr3	119222378	119232566	hsa_circ_0066875
chr3	119222378	119236162	hsa_circ_0001330
chr3	119222378	119243125	hsa_circ_0066876
chr3	119222800	119222868	hsa_circ_0066877
chr3	119222800	119236162	hsa_circ_0066878
chr3	119243139	119246688	hsa_circ_0066879
chr3	121396131	121438600	hsa_circ_0066962
chr3	121400533	121438600	hsa_circ_0066963
chr3	121433707	121448187	hsa_circ_0066964
chr3	121433707	121449820	hsa_circ_0066965
chr3	121441108	121448187	hsa_circ_0066966
chr3	121491403	121500721	hsa_circ_0066967
chr3	121500589	121547819	hsa_circ_0066968
chr3	121507130	121507279	hsa_circ_0066969
chr3	121563299	121576003	hsa_circ_0066970
chr3	121563299	121591635	hsa_circ_0066971
chr4	106111516	106158508	hsa_circ_0070561
chr4	106155053	106158508	hsa_circ_0070562
chr4	106155053	106164935	hsa_circ_0070563
chr4	106164726	106200960	hsa_circ_0070564
chr5	176784843	176799599	hsa_circ_0075183
chr6	90798679	90981660	hsa_circ_0077387
chr6	90916287	90981660	hsa_circ_0001626
chr6	90959407	90981660	hsa_circ_0001627
chr6	90974784	90974925	hsa_circ_0001628
chr6	138192349	138196172	hsa_circ_0077995
chr6	138195981	138196172	hsa_circ_0077996
chr8	79578281	79610748	hsa_circ_0084797
chr8	79590797	79610748	hsa_circ_0084798
chr8	79609641	79610748	hsa_circ_0084799
chr8	79610648	79610748	hsa_circ_0084800
chr8	79610648	79627563	hsa_circ_0084801

## Sheet: overlapping_CAD
circRNAs overlapping the identified LD blocks						SEs overlapping the identified LD blocks
chr	start	end	circRNA name			chr	start	end	SE name
chr1	222652709	224149975	hsa_circ_0003163			chr15	91394443	91406881	hg19_BCL_2_chr15_91394443
chr1	222731649	222750985	hsa_circ_0016527			chr17	2162010	2166805	hg19_TA_2_chr17_2162010
chr1	222731649	222761907	hsa_circ_0016528
chr1	222794500	222827821	hsa_circ_0016529
chr1	222800916	222806591	hsa_circ_0016530
chr1	222803446	222803648	hsa_circ_0000186
chr1	222805506	222819027	hsa_circ_0016531
chr1	222805506	222822192	hsa_circ_0016532
chr1	222822170	222828135	hsa_circ_0016533
chr1	222822170	222835674	hsa_circ_0016534
chr1	222823633	222825390	hsa_circ_0016535
chr1	222823633	222828135	hsa_circ_0016536
chr1	222825569	222837490	hsa_circ_0016537
chr1	222833247	222833656	hsa_circ_0016538
chr10	104632204	104634418	hsa_circ_0019773
chr10	104636710	104638748	hsa_circ_0019774
chr10	104638605	104638748	hsa_circ_0019775
chr11	116649275	116649775	hsa_circ_0024345
chr11	116649275	116652960	hsa_circ_0024346
chr11	116649275	116653745	hsa_circ_0024347
chr11	116649275	116654335	hsa_circ_0024348
chr11	116649275	116655637	hsa_circ_0024349
chr11	116649275	116657297	hsa_circ_0024350
chr11	116655570	116657775	hsa_circ_0024351
chr11	116655570	116658739	hsa_circ_0024352
chr12	89981825	90005149	hsa_circ_0027704
chr12	89995102	90014017	hsa_circ_0027705
chr12	90003713	90005149	hsa_circ_0005290
chr12	90003713	90010816	hsa_circ_0027706
chr12	90003713	90029028	hsa_circ_0027707
chr12	90010578	90010816	hsa_circ_0027708
chr12	90017959	90021493	hsa_circ_0027709
chr12	90021454	90024422	hsa_circ_0000425
chr12	90028773	90029028	hsa_circ_0004898
chr12	90035934	90049884	hsa_circ_0000426
chr12	90049455	90049844	hsa_circ_0027710
chr12	90049455	90049884	hsa_circ_0007621
chr13	110960206	111009899	hsa_circ_0030853
chr13	110960206	111141855	hsa_circ_0030854
chr13	110960415	111165373	hsa_circ_0030855
chr13	111009818	111165373	hsa_circ_0030856
chr15	91411884	91426687	hsa_circ_0036872
chr17	1963132	2148013	hsa_circ_0041376
chr17	1963132	2196271	hsa_circ_0041377
chr17	1968366	2186153	hsa_circ_0041378
chr17	2075951	2207069	hsa_circ_0041384
chr17	2139785	2139931	hsa_circ_0041386
chr17	2139785	2148013	hsa_circ_0008605
chr17	2139785	2203958	hsa_circ_0041387
chr17	2185940	2187029	hsa_circ_0041388
chr17	2185940	2196271	hsa_circ_0041389
chr17	2185940	2201349	hsa_circ_0041390
chr17	2186918	2196271	hsa_circ_0041391
chr17	2195845	2196271	hsa_circ_0041392
chr17	2195845	2200647	hsa_circ_0041393
chr17	2195845	2203958	hsa_circ_0041394
chr17	2200536	2201349	hsa_circ_0041395
chr19	11105503	11172958	hsa_circ_0049366
chr19	11121056	11172958	hsa_circ_0049373
chr2	85804613	85809156	hsa_circ_0055427
chr2	85806131	85809156	hsa_circ_0055428
chr2	85808698	85809156	hsa_circ_0055429
chr2	85811530	85818985	hsa_circ_0055430
chr2	203745322	203759349	hsa_circ_0057825
chr2	203747433	203749258	hsa_circ_0057826
chr2	203748920	203760942	hsa_circ_0003983
chr2	203762022	203764360	hsa_circ_0057827
chr2	203764253	203776949	hsa_circ_0057828
chr2	203817281	203818857	hsa_circ_0057829
chr2	203817281	203820481	hsa_circ_0004919
chr2	203817281	203826149	hsa_circ_0003747
chr2	203818727	203820481	hsa_circ_0003493
chr2	203818727	203826149	hsa_circ_0057830
chr2	203831700	203847164	hsa_circ_0057831
chr2	203834641	203836461	hsa_circ_0057832
chr2	203834641	203842055	hsa_circ_0057833
chr2	203834641	203847164	hsa_circ_0002905
chr5	131647853	131649461	hsa_circ_0008869
chr5	131705400	131728307	hsa_circ_0073874
chr5	131722716	131731306	hsa_circ_0073875
chr6	34928152	35085320	hsa_circ_0076077
chr6	34949466	35051280	hsa_circ_0076081
chr6	35021875	35052035	hsa_circ_0076086
chr6	35051193	35051280	hsa_circ_0076087
chr6	35051193	35052035	hsa_circ_0076088
chr6	35051193	35054826	hsa_circ_0076089
chr6	35053542	35054826	hsa_circ_0076090
chr6	160819010	160858243	hsa_circ_0078608
chr6	160819010	160864774	hsa_circ_0078609
chr6	160819010	160868850	hsa_circ_0078610
chr6	160828072	160868850	hsa_circ_0078611
chr6	160899539	160899720	hsa_circ_0078612
chr6	160913812	160921972	hsa_circ_0078614
chr6	160953562	161015149	hsa_circ_0078615
chr7	106921744	107188625	hsa_circ_0081894
chr7	107167681	107188777	hsa_circ_0006182
chr7	107167681	107198560	hsa_circ_0081896
chr7	107188555	107198560	hsa_circ_0081897
chr7	107205032	107217037	hsa_circ_0081898
chr7	107207494	107217037	hsa_circ_0081899
chr7	107236311	107263762	hsa_circ_0081900
chr7	107253776	107263762	hsa_circ_0081901
chr7	129662158	129668869	hsa_circ_0082318
chr7	129662158	129679387	hsa_circ_0082319
chr7	129662158	129688984	hsa_circ_0082320
chr7	129663350	129679387	hsa_circ_0082321
chr7	129664102	129666152	hsa_circ_0082322
chr7	129664102	129668869	hsa_circ_0082323
chr7	129664102	129679387	hsa_circ_0082324
chr7	129664102	129688984	hsa_circ_0082325
chr7	129665997	129679387	hsa_circ_0082326
chr7	129665997	129688984	hsa_circ_0007735
chr7	129668741	129679387	hsa_circ_0082327
chr7	129679303	129679387	hsa_circ_0082328
chr7	129679303	129681313	hsa_circ_0006889
chr7	129679303	129688984	hsa_circ_0004364
chr7	129679303	129691233	hsa_circ_0082329
chr9	21994789	22066352	hsa_circ_0086587
chr9	22043037	22097363	hsa_circ_0003306
chr9	22046315	22097363	hsa_circ_0004297
chr9	22046749	22097363	hsa_circ_0008796
chr9	22046749	22112394	hsa_circ_0004735

## Sheet: overlapping_SLE
circRNAs overlapping the identified LD blocks						SEs overlapping the identified LD blocks
chr	start	end	circRNA name			chr	start	end	SE name
chr1	114240883	114241009	hsa_circ_0013597			chr1	236022018	236040195	hg19_A549_2_chr1_236022018
chr1	114243415	114243571	hsa_circ_0013598			chr10	63805040	63815034	hg19_BRCA_1_chr10_63805040
chr1	114243415	114269196	hsa_circ_0013599			chr11	35051463	35080936	hg19_BCL_1_chr11_35051463
chr1	114246702	114247419	hsa_circ_0013600			chr14	68733798	68735182	hg19_BCL_1_chr14_68733798
chr1	114252875	114269196	hsa_circ_0013601			chr15	75326958	75339878	hg19_BCL_1_chr15_75326958
chr1	114267380	114269196	hsa_circ_0007602			chr17	37896808	37897181	hg19_LUAC_chr17_37896808
chr1	114269039	114281421	hsa_circ_0006185			chr17	37910411	37912498	hg19_BCL_1_chr17_37910411
chr1	114280731	114281421	hsa_circ_0003198			chr17	37926144	37927007	hg19_LUAC_chr17_37926144
chr1	114300320	114301470	hsa_circ_0013602			chr17	37969952	37975828	hg19_LUAC_chr17_37969952
chr1	114300320	114301777	hsa_circ_0013603			chr5	133432825	133436442	hg19_TA_3_chr5_133432825
chr1	114300320	114302098	hsa_circ_0013604			chr5	159879765	159904939	hg19_BCL_1_chr5_159879765
chr1	114304453	114355070	hsa_circ_0013605			chr6	106565443	106589870	hg19_KB_2_chr6_106565443
chr1	114309720	114320430	hsa_circ_0013606			chr6	138184436	138194912	hg19_A549_1_chr6_138184436
chr1	114319831	114320430	hsa_circ_0013607			chr7	28191527	28194874	hg19_BCL_2_chr7_28191527
chr1	114372213	114377061	hsa_circ_0000110
chr1	114372213	114397671	hsa_circ_0013608
chr1	114391161	114397671	hsa_circ_0000111
chr1	114397092	114397671	hsa_circ_0013609
chr1	183441505	183497162	hsa_circ_0015609
chr1	183441505	183520056	hsa_circ_0015610
chr1	183471387	183486955	hsa_circ_0015611
chr1	183481971	183520056	hsa_circ_0015612
chr1	183485008	183486955	hsa_circ_0015613
chr1	183485008	183497162	hsa_circ_0015614
chr1	183485008	183502967	hsa_circ_0015615
chr1	183486822	183486955	hsa_circ_0015616
chr1	183486822	183497162	hsa_circ_0015617
chr1	183486822	183520056	hsa_circ_0015618
chr1	183486822	183520325	hsa_circ_0015619
chr1	183497090	183498668	hsa_circ_0015620
chr1	183502810	183520056	hsa_circ_0015621
chr1	183507514	183520056	hsa_circ_0015622
chr1	183510118	183520056	hsa_circ_0015623
chr1	183511210	183523328	hsa_circ_0015624
chr1	183514064	183515472	hsa_circ_0015625
chr1	183514064	183520056	hsa_circ_0015626
chr1	183514064	183523328	hsa_circ_0015627
chr1	183515100	183518423	hsa_circ_0015628
chr1	183534838	183543756	hsa_circ_0015629
chr1	183539914	183543756	hsa_circ_0015630
chr1	183542319	183546842	hsa_circ_0015631
chr10	49931477	50109908	hsa_circ_0018316
chr10	49986655	50109908	hsa_circ_0018320
chr10	49987985	50109908	hsa_circ_0018321
chr10	49997918	50191001	hsa_circ_0018322
chr10	50034715	50151494	hsa_circ_0018324
chr10	63661917	63810997	hsa_circ_0018450
chr10	63699941	63810997	hsa_circ_0018452
chr10	63759849	63810997	hsa_circ_0018454
chr10	63810646	63810997	hsa_circ_0018455
chr10	63810646	63829556	hsa_circ_0018456
chr11	71145456	71146885	hsa_circ_0023363
chr11	71145456	71152486	hsa_circ_0023364
chr11	71145456	71153399	hsa_circ_0023365
chr11	71145456	71155261	hsa_circ_0023366
chr11	71145456	71156004	hsa_circ_0023367
chr11	71148857	71148989	hsa_circ_0023368
chr11	71148857	71150129	hsa_circ_0023369
chr11	71148857	71152486	hsa_circ_0023370
chr11	71148857	71153399	hsa_circ_0023371
chr11	71148857	71155261	hsa_circ_0023372
chr11	71148857	71159477	hsa_circ_0023373
chr11	71152272	71152486	hsa_circ_0023374
chr11	71152272	71158780	hsa_circ_0023375
chr11	71153308	71158780	hsa_circ_0023376
chr11	71155900	71158780	hsa_circ_0023377
chr11	71164216	71166216	hsa_circ_0023378
chr11	71164216	71174531	hsa_circ_0023379
chr11	71164216	71185572	hsa_circ_0023380
chr11	71164216	71192450	hsa_circ_0023381
chr11	71166155	71189515	hsa_circ_0023382
chr11	71174477	71175188	hsa_circ_0023383
chr11	71174477	71184732	hsa_circ_0023384
chr11	71174477	71189515	hsa_circ_0023385
chr11	71183494	71196694	hsa_circ_0023386
chr11	71184323	71189515	hsa_circ_0023387
chr11	71184323	71192450	hsa_circ_0023388
chr11	71184323	71209574	hsa_circ_0023389
chr11	71184614	71187652	hsa_circ_0023390
chr11	71184614	71193071	hsa_circ_0023391
chr11	71185440	71185572	hsa_circ_0023392
chr11	71185440	71193071	hsa_circ_0023393
chr11	71189440	71189515	hsa_circ_0023394
chr11	71189440	71202022	hsa_circ_0023395
chr11	71201890	71202022	hsa_circ_0023396
chr11	71201890	71202949	hsa_circ_0023397
chr12	129277738	129293501	hsa_circ_0029387
chr12	129277738	129308541	hsa_circ_0029388
chr14	68286495	68964598	hsa_circ_0032302
chr14	68301796	68758697	hsa_circ_0032308
chr14	68352585	68944810	hsa_circ_0032309
chr15	75287875	75313836	hsa_circ_0036323
chr15	75310758	75313836	hsa_circ_0036324
chr15	75340893	75341062	hsa_circ_0036325
chr15	75340893	75343067	hsa_circ_0036326
chr16	11071081	11145498	hsa_circ_0037834
chr16	11071081	11154879	hsa_circ_0037835
chr16	11096930	11217803	hsa_circ_0037838
chr16	11114049	11145498	hsa_circ_0002086
chr16	11114049	11154879	hsa_circ_0000672
chr16	11114049	11214623	hsa_circ_0037842
chr16	11114049	11220003	hsa_circ_0007846
chr16	11118677	11217803	hsa_circ_0037843
chr16	11133610	11214623	hsa_circ_0037844
chr16	11133610	11260409	hsa_circ_0037845
chr16	11136110	11154879	hsa_circ_0037846
chr16	11137884	11145498	hsa_circ_0037847
chr16	11137884	11154879	hsa_circ_0037848
chr16	11137884	11217803	hsa_circ_0037849
chr16	11141148	11260409	hsa_circ_0037850
chr16	11145369	11220201	hsa_circ_0037851
chr16	31273012	31277468	hsa_circ_0039157
chr16	31276715	31277468	hsa_circ_0039158
chr16	31308834	31309275	hsa_circ_0000692
chr17	4712592	4719229	hsa_circ_0041600
chr17	4712592	4722118	hsa_circ_0041601
chr17	37851240	37876087	hsa_circ_0043459
chr17	37863242	37866734	hsa_circ_0043460
chr17	37863242	37883256	hsa_circ_0043461
chr17	37864573	37866734	hsa_circ_0007766
chr17	37866065	37866734	hsa_circ_0043462
chr17	37866338	37868701	hsa_circ_0043463
chr17	37866592	37866734	hsa_circ_0043464
chr17	37868180	37873733	hsa_circ_0043465
chr17	37868180	37882106	hsa_circ_0043466
chr17	37872767	37876087	hsa_circ_0043467
chr17	37873572	37873733	hsa_circ_0043468
chr17	37880978	37882106	hsa_circ_0043469
chr17	37880978	37883256	hsa_circ_0043470
chr17	37885408	37885858	hsa_circ_0043471
chr17	37885408	37886014	hsa_circ_0043472
chr17	37885408	37886544	hsa_circ_0043473
chr17	37885408	37886788	hsa_circ_0043474
chr17	37885937	37886014	hsa_circ_0043475
chr17	37895023	37903538	hsa_circ_0043476
chr17	37899432	37903538	hsa_circ_0043477
chr17	37899645	37903538	hsa_circ_0043478
chr17	37902361	37903538	hsa_circ_0043479
chr19	10463109	10463774	hsa_circ_0049244
chr19	10463109	10491248	hsa_circ_0049245
chr19	10464717	10477256	hsa_circ_0049246
chr19	10464717	10478878	hsa_circ_0049247
chr19	10472939	10473333	hsa_circ_0049248
chr2	65559120	65659656	hsa_circ_0054991
chr2	213878514	214014971	hsa_circ_0058032
chr22	21921956	21978323	hsa_circ_0062415
chr22	21947149	21978323	hsa_circ_0062416
chr22	21965145	21965332	hsa_circ_0008252
chr22	21975803	21978323	hsa_circ_0062417
chr5	150409503	150443308	hsa_circ_0074580
chr6	138192349	138196172	hsa_circ_0077995
chr6	138195981	138196172	hsa_circ_0077996
chr7	28198992	28199116	hsa_circ_0001692
chr7	128597277	128615016	hsa_circ_0082238
chr7	128607333	128619177	hsa_circ_0082239
chr7	128607333	128641288	hsa_circ_0082240
chr7	128607333	128658211	hsa_circ_0082241
chr7	128612479	128615989	hsa_circ_0003807
chr7	128612479	128620085	hsa_circ_0082242
chr7	128612479	128622378	hsa_circ_0082243
chr7	128612479	128624313	hsa_circ_0082244
chr7	128612479	128633968	hsa_circ_0082245
chr7	128612479	128641288	hsa_circ_0082246
chr7	128614921	128632144	hsa_circ_0082247
chr7	128614921	128640621	hsa_circ_0082248
chr7	128615872	128641288	hsa_circ_0082249
chr7	128619036	128620085	hsa_circ_0082250
chr7	128619036	128622378	hsa_circ_0082251
chr7	128619036	128624313	hsa_circ_0082252
chr7	128619036	128630154	hsa_circ_0082253
chr7	128619036	128632144	hsa_circ_0082254
chr7	128619036	128637589	hsa_circ_0082255
chr7	128619036	128640621	hsa_circ_0082256
chr7	128619036	128641288	hsa_circ_0082257
chr7	128619036	128645213	hsa_circ_0082258
chr7	128619036	128655189	hsa_circ_0082259
chr7	128619036	128658211	hsa_circ_0082260
chr7	128620024	128626974	hsa_circ_0082261
chr7	128620024	128641288	hsa_circ_0082262
chr7	128622301	128633968	hsa_circ_0003318
chr7	128622301	128637589	hsa_circ_0082263
chr7	128622301	128645213	hsa_circ_0082264
chr7	128624221	128630154	hsa_circ_0082265
chr7	128624221	128641288	hsa_circ_0082266
chr7	128630014	128633968	hsa_circ_0082267
chr7	128632052	128658211	hsa_circ_0082268
chr7	128633860	128641288	hsa_circ_0082269
chr7	128633860	128658211	hsa_circ_0082270
chr7	128637442	128641288	hsa_circ_0082271
chr7	128637442	128645213	hsa_circ_0002337
chr7	128640482	128658211	hsa_circ_0082272
chr7	128645069	128658211	hsa_circ_0082273
chr7	128655032	128655189	hsa_circ_0082274
chr7	128655032	128657110	hsa_circ_0082275
chr7	128655032	128658211	hsa_circ_0001741
chr7	128655032	128681771	hsa_circ_0082276
chr7	128655032	128695227	hsa_circ_0082277

## Sheet: overlapping_RA
circRNAs overlapping the identified LD blocks						SEs overlapping the identified LD blocks
chr	start	end	circRNA name			chr	start	end	SE name
chr1	114240883	114241009	hsa_circ_0013597			chr11	60870751	60888547	hg19_DLBCL_1_chr11_60870751
chr1	114243415	114243571	hsa_circ_0013598			chr11	118740767	118755626	hg19_BRCA_2_chr11_118740767
chr1	114243415	114269196	hsa_circ_0013599			chr14	68733798	68735182	hg19_BCL_1_chr14_68733798
chr1	114246702	114247419	hsa_circ_0013600			chr15	70006588	70027712	hg19_BCL_1_chr15_70006588
chr1	114252875	114269196	hsa_circ_0013601			chr21	35917479	35919315	hg19_BCL_2_chr21_35917479
chr1	114267380	114269196	hsa_circ_0007602			chr4	26073475	26095582	hg19_BCL_2_chr4_26073475
chr1	114269039	114281421	hsa_circ_0006185			chr5	131430055	131450175	hg19_BCL_1_chr5_131430055
chr1	114280731	114281421	hsa_circ_0003198			chr6	14091718	14109690	hg19_BCL_1_chr6_14091718
chr1	114300320	114301470	hsa_circ_0013602			chr6	138184436	138194912	hg19_A549_1_chr6_138184436
chr1	114300320	114301777	hsa_circ_0013603
chr1	114300320	114302098	hsa_circ_0013604
chr1	114304453	114355070	hsa_circ_0013605
chr1	114309720	114320430	hsa_circ_0013606
chr1	114319831	114320430	hsa_circ_0013607
chr1	114372213	114377061	hsa_circ_0000110
chr1	114372213	114397671	hsa_circ_0013608
chr1	114391161	114397671	hsa_circ_0000111
chr1	114397092	114397671	hsa_circ_0013609
chr1	154420600	154427057	hsa_circ_0014425
chr11	36516525	36518816	hsa_circ_0021756
chr11	36518657	36518816	hsa_circ_0021757
chr11	36518657	36523087	hsa_circ_0021758
chr11	36531597	36531863	hsa_circ_0021759
chr11	60897727	60901679	hsa_circ_0022231
chr11	60897727	60928916	hsa_circ_0022232
chr11	60899891	60906307	hsa_circ_0002489
chr11	60901507	60906307	hsa_circ_0022233
chr11	60906208	60906307	hsa_circ_0022234
chr11	72398483	72425366	hsa_circ_0023453
chr11	72399499	72406673	hsa_circ_0023454
chr11	72404736	72408694	hsa_circ_0023455
chr11	72406024	72406142	hsa_circ_0023456
chr11	72406024	72408694	hsa_circ_0023457
chr11	72406431	72408694	hsa_circ_0023458
chr11	72406762	72410597	hsa_circ_0023459
chr11	72406762	72412828	hsa_circ_0023460
chr11	72406762	72423384	hsa_circ_0023461
chr11	72407593	72422544	hsa_circ_0023462
chr11	72408027	72410597	hsa_circ_0023463
chr11	72408367	72408694	hsa_circ_0023464
chr11	107904527	107966418	hsa_circ_0024167
chr11	107916996	107923528	hsa_circ_0024168
chr11	107916996	107925682	hsa_circ_0024169
chr11	107916996	107940916	hsa_circ_0024170
chr11	107916996	107944224	hsa_circ_0024171
chr11	107916996	107948967	hsa_circ_0024172
chr11	107920616	107925682	hsa_circ_0024173
chr11	107923386	107944224	hsa_circ_0024174
chr11	107923386	107960350	hsa_circ_0024175
chr11	107923386	107978488	hsa_circ_0024176
chr11	107940822	107965714	hsa_circ_0024177
chr11	107943058	107960350	hsa_circ_0024178
chr11	107959253	107960350	hsa_circ_0024179
chr11	107960218	107978488	hsa_circ_0024180
chr11	107965117	107966418	hsa_circ_0005580
chr11	107968362	107969256	hsa_circ_0007423
chr12	56395995	56396504	hsa_circ_0026802
chr12	56397401	56399309	hsa_circ_0026803
chr12	56435685	56438007	hsa_circ_0026804
chr12	56436208	56436386	hsa_circ_0026805
chr12	56437146	56438007	hsa_circ_0026806
chr12	56437902	56438007	hsa_circ_0026807
chr12	58109542	58109976	hsa_circ_0027312
chr12	58111928	58115340	hsa_circ_0027313
chr14	61654286	61995931	hsa_circ_0032124
chr14	61912409	61995931	hsa_circ_0032126
chr14	61923893	61952374	hsa_circ_0032129
chr14	68286495	68964598	hsa_circ_0032302
chr14	68301796	68758697	hsa_circ_0032308
chr14	68352585	68944810	hsa_circ_0032309
chr19	10463109	10463774	hsa_circ_0049244
chr19	10463109	10491248	hsa_circ_0049245
chr19	10464717	10477256	hsa_circ_0049246
chr19	10464717	10478878	hsa_circ_0049247
chr19	10472939	10473333	hsa_circ_0049248
chr19	10713120	10755235	hsa_circ_0049283
chr19	10738595	10755235	hsa_circ_0049289
chr19	10742301	10755235	hsa_circ_0049294
chr19	10742543	10755235	hsa_circ_0049297
chr19	10745431	10755235	hsa_circ_0049298
chr19	10747337	10755235	hsa_circ_0049302
chr19	10748319	10755235	hsa_circ_0049304
chr19	10753572	10755235	hsa_circ_0049306
chr19	10753954	10755235	hsa_circ_0049307
chr19	10781649	10790603	hsa_circ_0049308
chr19	10781649	10796443	hsa_circ_0049309
chr19	10782033	10787986	hsa_circ_0049310
chr19	10789772	10794218	hsa_circ_0049311
chr19	10789772	10796443	hsa_circ_0049312
chr19	10793212	10796443	hsa_circ_0049313
chr19	10796603	10803095	hsa_circ_0049314
chr19	10798306	10799354	hsa_circ_0000890
chr2	61118817	61121680	hsa_circ_0054689
chr2	61118817	61128218	hsa_circ_0001011
chr2	61121531	61147244	hsa_circ_0054690
chr2	61128126	61147613	hsa_circ_0054691
chr2	61144011	61145741	hsa_circ_0054692
chr2	61145528	61145741	hsa_circ_0054693
chr2	61147175	61147777	hsa_circ_0054694
chr2	61172143	61180249	hsa_circ_0054695
chr2	65537984	65561907	hsa_circ_0054986
chr2	65543867	65561907	hsa_circ_0054988
chr2	65543867	65572030	hsa_circ_0054989
chr2	65559120	65561907	hsa_circ_0054990
chr2	65559120	65572030	hsa_circ_0007961
chr2	65559120	65659656	hsa_circ_0054991
chr2	65561738	65571728	hsa_circ_0005266
chr2	202172241	202173973	hsa_circ_0001969
chr20	44751248	44751395	hsa_circ_0060573
chr22	21921956	21978323	hsa_circ_0062415
chr22	21947149	21978323	hsa_circ_0062416
chr22	21965145	21965332	hsa_circ_0008252
chr22	21975803	21978323	hsa_circ_0062417
chr3	17051165	17056403	hsa_circ_0001274
chr3	17056199	17056403	hsa_circ_0064538
chr3	17059499	17059748	hsa_circ_0001275
chr3	58296035	58296318	hsa_circ_0066388
chr3	58296233	58305920	hsa_circ_0066389
chr3	58351600	58385104	hsa_circ_0066390
chr3	58355157	58368427	hsa_circ_0066391
chr3	58413356	58414341	hsa_circ_0066392
chr3	58416569	58417711	hsa_circ_0066393
chr3	58417319	58417711	hsa_circ_0066394
chr3	136117590	136349823	hsa_circ_0067476
chr3	136183722	136349823	hsa_circ_0067482
chr3	136287606	136349823	hsa_circ_0067484
chr3	136305643	136349823	hsa_circ_0067485
chr3	136323150	136349823	hsa_circ_0003626
chr4	79500180	79516591	hsa_circ_0070184
chr4	79500180	79517041	hsa_circ_0070185
chr4	79503330	79522722	hsa_circ_0070186
chr6	106649846	106696119	hsa_circ_0077533
chr6	106696024	106740981	hsa_circ_0006490
chr6	106727535	106727698	hsa_circ_0077534
chr6	106727535	106740981	hsa_circ_0077535
chr6	106727535	106756366	hsa_circ_0077536
chr6	138192349	138196172	hsa_circ_0077995
chr6	138195981	138196172	hsa_circ_0077996
chr6	149825630	149856874	hsa_circ_0078203
chr6	149833290	149838586	hsa_circ_0009074
chr6	149833290	149862567	hsa_circ_0078204
chr6	149842195	149847912	hsa_circ_0078205
chr6	149842195	149862722	hsa_circ_0078206
chr6	149847787	149856874	hsa_circ_0078207
chr6	149854593	149856874	hsa_circ_0078208
